# Supplementary material for: LC-MS/MS and GC/MS Profiling of Petroselinum sativum Hoffm. and Its Topical Application on Burn Wound Healing and Related Analgesic Potential in Rats
Source: Metabolites. 2023 Feb 11;13(2):260. doi: 10.3390/metabo13020260 (PMC9963972; doi:10.3390/metabo13020260)
Supplement: Supplementary file 1 [file metabolites-13-00260-s001.zip]

Archive with 1 entries (1 files):
- metabolites-2219625-supplementary.pdf
